# Supplementary material for: Three-Dimensional Gene Regulation Network in Glioblastoma Ferroptosis
Source: Int J Mol Sci. 2023 Oct 6;24(19):14945. doi: 10.3390/ijms241914945 (PMC10574000; doi:10.3390/ijms241914945)
Supplement: Supplementary file 1 [file ijms-24-14945-s001.zip]

Archive with 1 entries (1 files):
- ijms-2567870-supplementary.pdf
